# Supplementary material for: Long-Term Outcomes of Surgical Resection of Pathologically Confirmed Isolated Para-Aortic Lymph Node Metastases in Colorectal Cancer: A Systematic Review
Source: Cancers (Basel). 2022 Jan 28;14(3):661. doi: 10.3390/cancers14030661 (PMC8833834; doi:10.3390/cancers14030661)
Supplement: Supplementary file 1 [file cancers-14-00661-s001.zip]

Archive with 1 entries (1 files):
- cancers-1538539-supplementary.pdf
